# Supplementary material for: Do Plants Need to Be Sprayed? New Insights into VOC-Mediated Biostimulation by Wood Vinegar
Source: Biology (Basel). 2026 Feb 2;15(3):267. doi: 10.3390/biology15030267 (PMC12896855; doi:10.3390/biology15030267)
Supplement: Supplementary file 1 [file biology-15-00267-s001.zip]

Archive with 1 entries (1 files):
- biology-4112767-supplementary.pdf
